# Supplementary material for: RAS/PI3K pathway mutations sensitise epithelial ovarian cancer cells to a PARP/NAMPT inhibitor combination
Source: Commun Biol. 2025 Dec 19;9:6. doi: 10.1038/s42003-025-09223-0 (PMC12764903; doi:10.1038/s42003-025-09223-0)
Supplement: Supplementary file 4 — Supplementary data 1 [file 42003_2025_9223_MOESM4_ESM.xlsx]

## Sheet: Figure 1a
Acute myeloid leukemia	B cell leukemia	B cell lymphoma	Biliary tract	Bladder	Breast	Burkit lymphoma	Cervix	Chondrosarchoma	Chronic myeloid leukemia	Endometrium	Bone	Glioma	Head and neck	Hodking lymphoma	Kidney	Large intestine	Liver	NSCLC adenocarcinoma	NSCLC large cell	NSCLC squamous cell	SCLC	Lymphoblastic leukemia	Lymphoblastic T cell leukemia	Melanoma	Mesothelioma	Myeloma	Neuroblastoma	Oesophagus	Ostesarcoma	Ovary	Pancreas	Prostate	Stomach	Thyroid
-3.09151	-3.06854	-3.15739	-1.68403	-2.92812	-2.92812	-3.14752	-2.31876	-1.67162	-2.96257	-3.10624	-3.1945	-3.2204	-3.05257	-2.65758	-3.04431	-2.95468	-2.5986	-2.46471	-2.93181	-1.87615	-3.12901	-3.14448	-2.96257	-3.02136	-1.12494	-2.86328	-3.13906	-3.02273	-2.69897	-3.02045	-2.48545	-1.62525	-3.18177	-2.82681
-3.04096	-3.05799	-3.12263	-0.835647	-2.92082	-2.77989	-3.07831	-2.20273	0.198657	-2.95468	-2.70115	-3.05552	-3.00218	-2.6968	-2.59007	-2.25414	-2.95468	-2.56384	-2.4045	-2.84164	-1.31336	-3.06803	-3.0804	-2.95861	-2.79588	-0.725842	-2.73518	-3.13549	-3.00043	-2.61618	-2.75945	-2.12378	-1.57025	-3.06098	-2.66756
-3.01909	-3.02503	-3.00833	-0.67162	-2.34775	-2.09691	-2.95078	-2.17198	0.528917	-2.93181	-2.67985	-3.04383	-2.73518	-2.65758	-2.5784	-2.22185	-2.79588	-2.4828	-2.0752	-2.69465	-0.764472	-3.05899	-3.01547	-2.95078	-2.284	-0.723538	-2.67572	-3.07883	-2.81248	-2.15366	-2.69465	-1.96257	-1.33913	-2.93554	-2.4034
-2.98297	-2.9914	-2.88273	0.0863598	-2.03858	-1.91721	-2.91364	-2.10237	1.3075	-2.91364	-2.16431	-3.00349	-2.69465	-2.44129	-2.48149	-1.75203	-2.66756	-2.44009	-2.01818	-2.14752	-0.688246	-3.05601	-3.00174	-2.86328	-2.21396	-0.270026	-2.64207	-3.07676	-2.66354	-1.29843	-2.64016	-1.66555	-0.627088	-2.83565	-1.98297
-2.94692	-2.97881	-2.8729	0.5302	-1.9431	-1.78781	-2.75203	-2.10073		-2.8962	-2.14935	-2.98297	-2.68403	-2.24795	-2.29671	-1.70115	-2.33255	-2.30277	-1.96658	-1.74473	-0.665546	-3.03245	-2.9914	-2.84466	-2.01502	-0.252588	-2.51999	-3.04048	-2.64975	-0.571865	-2.63264	-1.49349	-0.110138	-2.68194	-1.66959
-2.89963	-2.88273	-2.86328		-1.63264	-1.67572	-2.7167	-1.70774		-2.8962	-2.05849	-2.89279	-2.65365	-2.10018	-2.07314	-1.67162	-2.24642	-0.995679	-1.91009	-1.52578	-0.634512	-3.00305	-2.97881	-2.75203	-1.86328	0.0334238	-2.20831	-3.02273	-2.61083	-0.341035	-2.54516	-1.29585	0.730782	-2.52143	-1.59346
-2.83565	-2.8729	-2.86012		-1.56543	-1.65956	-2.68194	-1.47366		-2.78781	-1.97062	-2.88941	-2.49349	-2.08092	-2.07058	-1.59688	-2.07572	-0.621602	-1.88941	-1.46471	-0.0809219	-2.95468	-2.79588	-2.6216	-1.85387	0.0791812	-2.02045	-2.98297	-2.47756	0.287802	-2.51286	-1.10127	0.745075	-2.0942	-1.12148
-2.82974	-2.81248	-2.84466		-1.27246	-1.64975	-2.49349	-1.38934		-2.44855	-1.87615	-2.85078	-2.47625	-2.02641	-1.80967	-1.45223	-2.0752	-0.416801	-1.80688	-0.821023	0.222716	-2.84466	-2.79048	-2.2668	-1.67366	0.173186	-2.01909	-2.84164	-2.43652	0.978181	-2.48413	-1.0575		-1.94692	-1.04528
-2.79588	-2.77989	-2.79048		-0.793174	-1.6216	-2.46852	-1.11691		-2.22695	-1.4168	-2.73049	-2.45223	-2.01818	0.983626	-1.42829	-2.03058	-0.316053	-1.8041	-0.444906	0.340444	-2.79317	-2.64016	0.681241	-1.63639	0.245513	-1.8962	-2.80967	-2.30892	1.03342	-2.383	-1.03012		-1.90309	-0.761954
-2.77728	-2.03668	-2.77211		-0.735182	-1.35164	-2.07572	-0.879426		0.674861	-1.18111	-2.68194	-2.39041	-1.86646		-1.39469	-1.87615	-0.19044	-1.72584	-0.304518	0.359835	-2.64397	-2.42136		-1.63639	0.271842	-1.25571	-2.73993	-2.29414	1.05308	-2.07676	-0.89279		-1.71444	-0.747147
-2.77728	-1.01728	-2.74958		-0.68403	-1.32514	-2.07007	-0.395774			0.155336	-2.65956	-2.33161	-1.81531		-1.35458	-1.57512	-0.114639	-1.70553	-0.166853	0.40824	-2.64016	0.307496		-1.61261	0.338456	-0.075204	-2.7122	-2.19654		-2.00612	-0.718967		-1.63451	0.149219
-2.73049	0.782473	-2.65956		-0.649752	-1.09583	-1.93181	-0.333482				-2.56543	-2.19723	-1.75203		-1.12263	-1.57025	0.536558	-1.54212	-0.137869	0.482874	-2.63827			-1.48545	0.647383		-2.57025	-2.12843		-1.98716	-0.694649		-1.30892	0.547775
-2.67162		-2.64975		-0.497573	-1.08672	-1.16304	-0.171985				-2.37059	-2.1945	-1.61261		-1.02641	-1.48545	0.669317	-1.46218	0.00432137	0.91698	-2.63264			-1.47366	0.64836		-2.55284	-2.09637		-1.56703	-0.665546		-1.15989	0.62941
-2.67162		-2.61798		-0.386158	-1.04383	0.662758	-0.00480371				-2.33255	-2.14146	-1.60555		-0.995679	-1.38405	0.773055	-1.25259	0.38739	1.32222	-2.50307			-1.45223	0.699838		-2.51999	-1.95861		-1.50307	-0.610834		-1.0846	0.700704
-2.52724		-2.54975		-0.269218	-0.982967		0.075547				-2.2993	-1.97469	-1.56384		-0.939302	-1.33255	1.07918	-1.21396			-2.46092			-1.34775	0.971276		-2.43415	-1.85387		-1.42022	-0.493495		-1.04048	1.11727
-2.41454		-2.54516		0.0681859	-0.869666		0.238046				-2.25727	-1.90658	-1.56067		-0.931814	-1.25181	1.15534	-1.05355			-2.4389			-1.28988	0.987666		-2.41005	-1.77728		-1.05159	-0.478862		-0.826814	1.17026
-2.37675		-2.54363		0.472756	-0.826814						-2.13668	-1.87943	-1.47756		-0.90309	-1.057		-1.05257			-2.40561			-1.27901	1.16137		-2.15304	-1.65956		-0.962574	-0.35164		-0.665546	1.17898
-2.28233		-2.53313		0.82866	-0.793174						-1.95861	-1.77469	-1.45223		-0.721246	-1.01055		-0.920819			-2.39147			-1.23284	1.20952		-1.30803	-1.48678		-0.872895	-0.339135		-0.440093
-2.12726		-2.37366		0.916454	-0.737549						0.946452	-1.66959	-1.38722		-0.565431	-0.962574		-0.920819			-2.36251			-1.22257	1.35218		-1.08302	-1.44491		-0.821023	-0.274905		-0.195179
-2.09098		-2.2652		1.18184	-0.580044						1.14613	-1.65956	-1.31966		-0.30103	-0.943095		-0.872895			-2.33536			-1.18709			-0.954677	-1.42713		-0.754487	-0.243364		0.00432137
-2.08197		-2.13727			-0.567031							-1.65561	-1.23657		-0.291579	-0.939302		-0.701147			-2.33161			-1.18509			-0.782516	-1.40561		-0.69037	-0.136083		0.454845
-2.03574		-1.65561			-0.555955							-1.49757	-1.23582		0.0827854	-0.850781		-0.638272			-2.28567			-1.17718			-0.50724	-1.0846		-0.667562	-0.0218195		1.03342
0.296665		-1.63639			-0.38405							-1.35952	-1.21896		0.281033	-0.653647		-0.58838			-2.17263			-1.15552			0.365488	-0.928118		-0.659556	0.0128372		1.13354
0.522444		-1.40121			-0.10513							-1.25414	-1.011		0.290035	-0.548214		-0.565431			-2.16749			-0.882729			0.905256	-0.568636		-0.649752	0.193125
		-0.101275			-0.0357404							-1.01547	-0.943095		0.313867	-0.534617		-0.537602			-2.16115			-0.769551			0.992111	-0.565431		-0.603801	0.225309
		0.164353			0							-0.9914	-0.801343		0.31597	-0.444906		-0.511449			-2.13966			-0.759451			1.01703	-0.0305841		-0.590067	0.235528
		0.201397			0.0530784							-0.882729	-0.723538		0.372912	-0.413413		-0.463442			-2.08513			-0.533132			1.19866	0.0128372		-0.406714	0.30963
		0.818226			0.152288							-0.863279	-0.712198		0.41162	-0.38934		-0.407823			-2.02319			-0.442493				0.38739		-0.271646	1.22011
		0.835056			0.212188							-0.856985	-0.712198		0.475671	-0.315155		-0.344862			-1.97469			-0.344862				0.689309		-0.201349
		0.984977			0.313867							-0.645892	-0.634512		0.97359	-0.31158		-0.306273			-1.96257			-0.28735				0.727541		-0.0366845
					0.338456							-0.555955	-0.625252		1.02938	-0.164944		-0.25649			-1.89279			-0.229885				0.986772		-0.0204516
					0.518514							-0.49485	-0.59176		1.13672	-0.145087		-0.146302			-1.84466			-0.182435				0.993877		0.00432137
					0.555094							-0.434152	-0.514279			-0.143876		-0.106238			-1.79048			-0.107349				1.1959		0.0293838
					0.628389							-0.365523	-0.497573			-0.140862		-0.0145735			-1.77211			-0.104025						0.40824
					0.641474							-0.341035	-0.465974			0.0170333		0			-1.70115			-0.0540393						0.432969
					0.701568							-0.124939	0			0.0530784		0.0128372			-1.47366			-0.0227338						0.584331
					0.756636							-0.114074	0.00432137			0.0606978		0.0253059			-1.45223			-0.0177288						0.597695
					0.788875							-0.0867161	0.352183			0.117271		0.0569049			-1.1152			-0.00174066						0.803457
					0.857935							-0.0172766	0.376577			0.155336		0.0606978			-0.528708			0.09691						0.814913
					0.943989							0.146128	0.846337			0.170262		0.139879			-0.474955			0.133539						1.0086
					1.09342							0.173186	0.944976			0.220108		0.155336			-0.177178			0.139879						1.13033
					1.14922							0.33646				0.232996		0.198657			-0.104577			0.143015						1.14301
					1.19312							0.423246				0.352183		0.214844			0.245513			0.307496						1.19033
					1.4456							0.429752				0.456366		0.283301			0.40654			0.465383
					1.4843							0.436163				0.463893		0.285557			0.620136			0.495544
					1.69461							0.561101				0.498311		0.318063			0.708421			0.933487
												0.706718				0.643453		0.404834			0.786041			1.08279
												0.710117				0.710117		0.503791			0.907411			1.10037
												0.737193				0.761176		0.549003			0.942008			1.12057
												0.808886				0.789581		0.569374			1.03743			1.13354
												1.10037				0.951823		0.62634			1.14301			1.21748
												1.22531				1.12385		0.635484			1.14922			1.233
																		0.672098			1.7574
																		0.752816
																		0.823474
																		0.840106
																		0.862728
																		0.865104
																		0.899821
																		0.907949
																		0.965672
																		1.0086
																		1.05308
																		1.54654
																		1.8657

## Sheet: Figure 1b
	WT	PI3K Mut	KRAS Mut
OV-56 (K)			0.25268
OVK-18 (K)			0.275488		If cell lines have mutations in both KRAS (K) and PI3K (P) they are put in both columns
TOV-21G (K)			0.008736		Only occurs in 3 cell lines
Hey			0.001015
OV-7			0.140699
OVCAR-5			0.002561
OVCAR-8			0.002394
SW626			0.17832
OV-56 (P)		0.25268
OVK-18 (P)		0.275488
TOV-21G (P)		0.008736
A2780		0.0016325
EFO-27		0.0501045
IGROV-1		0.216141
OAW-42		0.208172
OC-314		0.003986
OVMIU		0.04455
SK-OV-3		0.062643
Caov-3	5.50811
Caov-4	0.387611
EFO-21	0.017802
FU-OV-1	5.71359
JHOS-4	19.9388
OV-17R	0.008841
OV-90	0.117322
OVCA433	14.8959
OVCAR-4	0.152541
OVISE	0.388482
OVKATE	0.099161
OVTOKO	0.259358
RMG-I	6.9588
TOV-112D	0.011081
TYK-nu	0.02687
UWB1.289	8.30264
JHOS-2	0.032137
JHOS-3	2.20489
KURAMOCHI	0.262298
PEO1	0.02275

## Sheet: Figure 2b
OVCAR-8			TOV21G			A2780			HEY-A8			KURAMOCHI			COV504			OVSAHO			59M			COV318			COV644
IC50	95% confidence intervals (+/-)	Replicates	IC50	95% confidence intervals (+/-)	Replicates	IC50	95% confidence intervals (+/-)	Replicates	IC50	95% confidence intervals (+/-)	Replicates	IC50	95% confidence intervals (+/-)	Replicates	IC50	95% confidence intervals (+/-)	Replicates	IC50	95% confidence intervals (+/-)	Replicates	IC50	95% confidence intervals (+/-)	Replicates	IC50	95% confidence intervals (+/-)	Replicates	IC50	95% confidence intervals (+/-)	Replicates
0.3703	0.114745	3	0.5544	0.130638	3	0.6201	0.186173	3	2.167	0.404082	3	2.325	0.476276	3	3.104	0.470153	3	3.218	0.83801	3	3.247	0.816071	3	3.391	0.647449	3	4.739	0.836224	3		FK866 IC50 values

## Sheet: Figure 2c
	FK866 IC50 (nM)	NAD content (nM)
COV318	3.391	829
COV504	3.104	712
COV644	4.739	803
59M	3.247	709
OVSAHO	3.218	868
KURAMOCHI	2.325	703			Basal NAD levels
A2780	0.6201	414
HEY-A8	2.167	627
TOV21G	0.5544	537
OVCAR-8	0.3703	328

## Sheet: Figure 2d
	FK866 IC50 (nM)	NAD content (% of VC)
COV318	3.391	35.85
COV504	3.104	23.49
COV644	4.739	49.66
59M	3.247	23.32
OVSAHO	3.218	45.79			NAD levels after FK866
KURAMOCHI	2.325	20.81
A2780	0.6201	11.47
HEY-A8	2.167	34.59
TOV21G	0.5544	13.69
OVCAR-8	0.3703	17.24

## Sheet: Figure 2e
	FK866 IC50 (nM)	ATP content (% of VC)
COV318	3.391	103.01
COV504	3.104	69.35
COV644	4.739	93.47
59M	3.247	80.9			ATP levels after FK866
OVSAHO	3.218	80.54
KURAMOCHI	2.325	72.7
A2780	0.6201	19.01
HEY-A8	2.167	53.19
TOV21G	0.5544	43.07
OVCAR-8	0.3703	18.35

## Sheet: Figure 3a 
	Olaparib			+ 100pM FK866			+ 500pM FK866
	IC50	95% confidence intervals (+/-)	Replicates	IC50	95% confidence intervals (+/-)	Replicates	IC50	95% confidence intervals (+/-)	Replicates
COV318	12.83	2.172	3	8.673	2.0773	3	3.004	0.872194	3
COV504	6.731	1.018	3	3.192	0.627806	3	0.7432	0.297296	3
COV644	14.38	2.306	3	12.83	2.33724	3	5.602	1.01148	3
59M	4.38	0.794	3	2.593	0.678061	3	0.5014	0.122883	3
OVSAHO	11.94	1.815	3	4.262	0.947194	3	1.731	0.380867	3		2D Combo
KURAMOCHI	10.56	1.928	3	8.513	2.40357	3	1.468	0.436403	3
A2780	2.009	0.218	3	0.4151	0.0547704	3
HEY-A8	19.18	1.783	3	8.54	1.01531	3	3.151	0.96199	3
TOV21G	0.6716	0.113	3	0.2152	0.060102	3
OVCAR-8	2.767	0.398	3	1.387	0.315842	3

## Sheet: Figure 3b
COV318	VC			+ 0.5nM FK866			+ 1nM FK866
0uM olap	100	100	100	122.034	95.7916	100.954	111.658	92.6304	89.8099
1 olap	120.023	101.692	115.646	130.241	118.468	111.892	83.4792	87.8389	100.251		3D COV318
10 olap	117.35	88.7558	92.1167	121.899	90.39	98.8309	75.3517	87.0256	89.7427

## Sheet: Figure 3c
A2780	VC			+ 0.5nM FK866			+ 1nM FK866
0uM olap	100	100	100	98.9065	95.0549	98.1815	91.0944	85.7483	92.1181
1 olap	91.815	102.743	94.1279	71.5683	69.9025	76.1511	51.5003	67.6753	45.4706		3D A2780
10 olap	54.787	73.2359	60.9015	39.0467	46.6598	42.8038	35.6784	46.109	40.5343

## Sheet: Figure 3d
HEY-A8	VC			+ 0.5nM FK866			+ 1nM FK866
0	100	100	100	96.2962	95.6182	97.7103	93.7726	83.9004	88.0203
1	91.9245	87.8721	107.793	78.0882	92.0005	83.9458	70.7326	66.2445	67.459
10	62.0673	64.2121	65.99	44.712	43.2521	44.967	36.2824	45.5898	32.4808		3D HEY-A8

[truncated: 48 more sheets: Figure 3e, Figure 4a, Figure 4b, Figure 4c, Figure 4d, Figure 4e, Figure 4f, Figure 5a, Figure 5b, Figure 5c, Figure 5d, Figure 5e, Figure 5f, Figure 5g, Figure 5h, Figure 6b, Figure 6c, Figure 7a, Figure 7b, Figure 7c …]
